# Supplementary material for: Risk Perception, Perceived Government Coping Validity, and Individual Response in the Early Stage of the COVID-19 Pandemic in China
Source: Int J Environ Res Public Health. 2023 Jan 21;20(3):1982. doi: 10.3390/ijerph20031982 (PMC9915099; doi:10.3390/ijerph20031982)
Supplement: Supplementary file 1 [file ijerph-20-01982-s001.zip]

Archive with 1 entries (1 files):
- ijerph-2077600-supplementary.pdf
